# Supplementary material for: A family of functional dissimilarity measures for presence and absence data
Source: Ecol Evol. 2016 Jul 5;6(15):5383–9. doi: 10.1002/ece3.2214 (PMC4984511; doi:10.1002/ece3.2214)
Supplement: Supplementary file 1 — Appendix S1. Input data used for the artificial example. [file ECE3-6-5383-s001.txt]

S1	S2	S3	S4	S5	S6	S7	S8	S9	S10	S11	S12	S13	S14	S15
P1	1	1	1	1	0	0	1	0	1	0	0	0	0	0	0
P2	1	1	1	1	1	0	1	1	1	0	0	0	0	0	0
P3	0	0	1	1	0	1	1	1	1	0	0	0	0	0	0
P4	0	0	0	1	0	0	1	1	1	1	0	0	0	0	0
P5	0	0	0	0	0	0	1	1	1	1	0	0	1	0	0
P6	0	0	0	0	0	0	1	1	1	1	1	0	1	0	0
P7	0	0	0	0	0	0	0	0	1	0	0	1	1	1	0
P8	0	0	0	0	0	0	0	0	0	0	0	1	1	1	1
P9	0	0	0	0	0	0	0	0	0	0	0	1	1	1	1
