# Supplementary material for: A family of functional dissimilarity measures for presence and absence data
Source: Ecol Evol. 2016 Jul 5;6(15):5383–9. doi: 10.1002/ece3.2214 (PMC4984511; doi:10.1002/ece3.2214)
Supplement: Supplementary file 2 — Appendix S2. Interspecies dissimilarity matrix used for the calculation of the generalized functional dissimilarity indices of the artificial example. [file ECE3-6-5383-s002.txt]

S1	S2	S3	S4	S5	S6	S7	S8	S9	S10	S11	S12	S13	S14	S15
S1	0	0	0.1	0.2	0.2	0.3	0.4	0.4	0.5	0.4	0.6	0.7	1	0.9	0.8
S2	0	0	0.1	0.2	0.2	0.3	0.4	0.4	0.5	0.4	0.6	0.7	1	0.9	0.8
S3	0.1	0.1	0	0.1	0.3	0.4	0.3	0.3	0.4	0.5	0.7	0.8	1	0.8	0.9
S4	0.2	0.2	0.1	0	0.4	0.5	0.2	0.4	0.3	0.6	0.8	0.9	0.9	0.9	1
S5	0.2	0.2	0.3	0.4	0	0.1	0.4	0.4	0.5	0.4	0.4	0.7	1	0.9	0.8
S6	0.3	0.3	0.4	0.5	0.1	0	0.3	0.3	0.4	0.3	0.3	0.6	1	0.8	0.7
S7	0.4	0.4	0.3	0.2	0.4	0.3	0	0.2	0.1	0.4	0.6	0.7	0.7	0.7	0.8
S8	0.4	0.4	0.3	0.4	0.4	0.3	0.2	0	0.1	0.2	0.4	0.5	0.7	0.5	0.6
S9	0.5	0.5	0.4	0.3	0.5	0.4	0.1	0.1	0	0.3	0.5	0.6	0.6	0.6	0.7
S10	0.4	0.4	0.5	0.6	0.4	0.3	0.4	0.2	0.3	0	0.2	0.3	0.7	0.5	0.4
S11	0.6	0.6	0.7	0.8	0.4	0.3	0.6	0.4	0.5	0.2	0	0.3	0.7	0.5	0.4
S12	0.7	0.7	0.8	0.9	0.7	0.6	0.7	0.5	0.6	0.3	0.3	0	0.4	0.2	0.1
S13	1	1	1	0.9	1	1	0.7	0.7	0.6	0.7	0.7	0.4	0	0.2	0.3
S14	0.9	0.9	0.8	0.9	0.9	0.8	0.7	0.5	0.6	0.5	0.5	0.2	0.2	0	0.1
S15	0.8	0.8	0.9	1	0.8	0.7	0.8	0.6	0.7	0.4	0.4	0.1	0.3	0.1	0
